# Supplementary material for: Weighted Gene Co-Expression Network Based on Transcriptomics: Unravelling the Differentiation Dynamics of 3T3-L1 Preadipocytes and the Regulatory Mechanism of Protopanaxatriol
Source: Int J Mol Sci. 2024 Nov 14;25(22):12254. doi: 10.3390/ijms252212254 (PMC11594308; doi:10.3390/ijms252212254)
Supplement: Supplementary file 1 [file ijms-25-12254-s001.zip]

Archive with 1 entries (1 files):
- ijms-3259942-supplementary.pdf
